# Supplementary material for: Laryngotracheal Complications after Intubation for COVID-19: A Multicenter Study
Source: Life (Basel). 2023 May 18;13(5):1207. doi: 10.3390/life13051207 (PMC10221865; doi:10.3390/life13051207)
Supplement: Supplementary file 1 [file life-13-01207-s001.zip]

Archive with 3 entries (3 files):
- Video S1 ANQUILOSIS copia.mp4
- Video S2 PARÁLISIS BILATERAL POSICIÓN PARAMEDIAL - SD 480p copia.mov
- Video S3 ESTENOSIS SUBGLÓTICA - SD 480p copia.mov
